# Supplementary material for: Properties of Polyunsaturated Fatty Acids in Primary and Secondary Prevention of Cardiovascular Diseases in the View of Patients (Silesia, Poland)
Source: Nurs Rep. 2022 Dec 8;12(4):980–92. doi: 10.3390/nursrep12040094 (PMC9786799; doi:10.3390/nursrep12040094)
Supplement: Supplementary file 1 [file nursrep-12-00094-s001.zip]

Archive with 1 entries (1 files):
- nursrep-2023640-SI.pdf
